# Supplementary material for: Mechanical properties of a polylactic 3D-printed interim crown after thermocycling
Source: PLoS One. 2025 Jan 30;20(1):e0318217. doi: 10.1371/journal.pone.0318217 (PMC11781676; doi:10.1371/journal.pone.0318217)
Supplement: S1 File — (XLSX) [file pone.0318217.s001.xlsx]

## Sheet: Sheet1
Group PLA FDM			Group Milling PMMA			Group bisphenol resin
G_Sample	Maximum load(N)		G_Sample	Maximum load(N)		G_Sample	Maximum load(N)
PLA_1	1975.5		PMMA_1	2921.1		Bisphenol_1	2802.2
PLA_3	1770.5		PMMA_3	2371.7		Bisphenol_2	1668.2
PLA_4	1996.1		PMMA_4	2572.8		Bisphenol_3	1500.6
PLA_5	1880.3		PMMA_5	2714.8		Bisphenol_4	2714.7
PLA_6	1906.9		PMMA_6	2557.4		Bisphenol_5	2414.2
PLA_7	2370.3		PMMA_8	2942.1		Bisphenol_6	1795.3
PLA_8	1956.6		PMMA_9	3013.3		Bisphenol_7	1414.4
PLA_10	2247.8		PMMA_10	2808.4		Bisphenol_8	2833.2
PLA_11	1878.5		PMMA_11	2584.2		Bisphenol_9	1702
PLA_13	2105.9		PMMA_12	3208.2		Bisphenol_10	1220.1
PLA_17	2181.2		PMMA_13	2744.3		Bisphenol_12	2822.2
PLA_18	1955.8		PMMA_16	2617.8		Bisphenol_13	2093.9
PLA_20	2195.8		PMMA_17	2709.6		Bisphenol_14	2366.3
PLA_21	1950.3		PMMA_19	2462.6		Bisphenol_15	2214.9
PLA_22	2019.8		PMMA_20	2401.7		Bisphenol_16	1843.5
PLA_24	2194.4		PMMA_21	2980.6		Bisphenol_17	2837.2
PLA_25	2310.2		PMMA_22	2684.2		Bisphenol_18	2104.4
PLA_26	2346.2		PMMA_23	2600.1		Bisphenol_19	1640.2
PLA_27	1972.6		PMMA_24	2888.3		Bisphenol_20	1420.7
PLA_28	2011.8		PMMA_25	2578.3		Bisphenol_22	1870.4
PLA_29	2123.2		PMMA_26	3241.9		Bisphenol_23	2695.9
PLA_30	2348.6		PMMA_27	3330.4		Bisphenol_24	2794.7
PLA_31	2164.5		PMMA_28	3451.5		Bisphenol_25	2628.3
PLA_32	2260.4		PMMA_29	2834.7		Bisphenol_26	1812.9
PLA_33	2096.2		PMMA_30	2478.3		Bisphenol_27	2926.4
Mean	2088.8		Mean	2787.9		Mean	2165.5
Max	2370.3		Max	3451.5		Max	2926.4
Min	1770.5		Min	2371.7		Min	1220.1
