# Supplementary material for: Mechanical properties of a polylactic 3D-printed interim crown after thermocycling
Source: PLoS One. 2025 Jan 30;20(1):e0318217. doi: 10.1371/journal.pone.0318217 (PMC11781676; doi:10.1371/journal.pone.0318217)
Supplement: S2 File — (XLSX) [file pone.0318217.s002.xlsx]

## Sheet: sheet1
No.	Group	ShoreD hardness
		Before	After
1	PLA FDM	72	77.6
1	PLA FDM	72.2	78.2
1	PLA FDM	74	77.4
1	PLA FDM	73	74
1	PLA FDM	74.8	76.8
Mean SD		73.2±1.19	76.88±4.41
3	PMMA Mill	87.6	80.2
3	PMMA Mill	88.2	77.8
3	PMMA Mill	87.4	87.4
3	PMMA Mill	88	86
3	PMMA Mill	87.4	86.4
Mean SD		87.72±0.36	83.52±5.43
4	Bisphenol SLA	90.6	88
4	Bisphenol SLA	91.2	90.8
4	Bisphenol SLA	90.4	88.6
4	Bisphenol SLA	90	87
4	Bisphenol SLA	90.8	90.6
Mean SD		90.6±0.45	89±2.24
After		1	2	3	4	5	Before	1	2	3	4	5
	PLA	81	83	82	80	74		72	74	74	72	77
		74	80	82	70	79		75	70	71	71	76
		81	84	75	81	81		71	75	73	76	74
		75	74	74	70	74		74	73	77	74	72
		77	70	74	71	76		68	69	75	72	75
	average	77.6	78.2	77.4	74.4	76.8		72	72.2	74	73	74.8
	PMMA	86	74	88	89	87		89	88	85	88	89
		75	83	85	86	83		87	89	87	89	86
		86	70	86	84	87		88	86	89	89	89
		82	79	89	83	88		85	89	88	87	86
		72	83	89	87	87		89	89	88	89	87
	average	80.2	77.8	87.4	85.8	86.4		87.6	88.2	87.4	88.4	87.4
	bisphenol	90	91	90	87	91		90	90	91	90	91
		89	91	92	85	91		91	91	91	91	91
		90	91	86	86	90		91	92	90	91	91
		87	90	87	87	90		91	92	89	90	90
		84	91	88	90	91		90	91	91	90	91
	average	88	90.8	88.6	87	90.6		90.6	91.2	90.4	90.4	90.8
