# Supplementary material for: Mechanical properties of a polylactic 3D-printed interim crown after thermocycling
Source: PLoS One. 2025 Jan 30;20(1):e0318217. doi: 10.1371/journal.pone.0318217 (PMC11781676; doi:10.1371/journal.pone.0318217)
Supplement: S3 File — (XLSX) [file pone.0318217.s003.xlsx]

## Sheet: Sheet1
thermo (before)	Ra(B)	Ra(A)	Rz(B)	Rz(A)
PLA1_1	0.454	0.634	12.646	7.397
PLA1_2	0.455	0.486	9.439	8.64
PLA1_3	0.53	0.473	9.205	7.785
PLA1_4	0.465	0.619	8.161	9.863
PLA1_5	0.481	0.426	8.677	7.547
PLA1_6	0.511	0.889	7.935	7.867
PLA1_7	0.343	0.45	11.092	8.21
PLA1_8	0.438	0.807	8.232	10.085
PLA1_9	0.346	0.674	7.107	8.832
PLA2_1	0.416	0.49	7.033	7.853
PLA2_2	0.453	0.409	7.549	6.994
PLA2_3	0.426	0.461	6.597	9.745
PLA2_4	0.487	0.522	7.65	8.92
PLA2_5	0.39	0.53	6.806	9.433
PLA2_6	0.386	0.414	6.802	12.138
PLA2_7	0.504	0.539	6.577	8.527
PLA2_8	0.332	0.44	7.331	8.198
PLA2_9	0.573	0.416	8.591	8.558
PMMA1_1	0.485	0.611	7.7	6.601
PMMA1_2	0.455	0.479	5.724	4.937
PMMA1_3	0.486	0.452	8.023	5.411
PMMA1_4	0.306	0.715	6.784	8.865
PMMA1_5	0.339	0.952	5.181	8.529
PMMA1_6	0.718	0.413	6.932	5.376
PMMA1_7	0.737	0.516	8.046	4.936
PMMA1_8	0.374	0.478	5.428	5.62
PMMA1_9	0.576	0.519	5.904	4.84
PMMA2_1	0.302	0.218	4.703	3.018
PMMA2_2	0.345	0.144	7.272	2.423
PMMA2_3	0.358	0.162	3.954	6.018
PMMA2_4	0.382	0.216	4.56	3.388
PMMA2_5	0.378	0.173	4.281	8
PMMA2_6	0.384	0.15	5.321	3.493
PMMA2_7	0.368	0.2	4.52	6.831
PMMA2_8	0.331	0.228	7.191	7.165
PMMA2_9	0.502	0.136	5.927	2.259
Bisphenol1_1	0.471	0.371	4.151	5.15
Bisphenol1_2	0.191	0.549	2.462	7.451
Bisphenol1_3	0.25	0.822	3.608	9.125
Bisphenol1_4	0.331	1.118	4.392	11.092
Bisphenol1_5	0.34	1.559	4.536	13.917
Bisphenol1_6	0.289	1.455	5.606	14.384
Bisphenol1_7	0.278	1.243	4.288	14.713
Bisphenol1_8	0.318	0.564	3.918	11.252
Bisphenol1_9	0.393	1.685	3.827	16.418
Bisphenol2_1	0.199	0.965	3.529	9.876
Bisphenol2_2	0.24	1.353	3.181	15.519
Bisphenol2_3	0.388	1.559	4.272	12.837
Bisphenol2_4	0.191	0.391	2.581	4.26
Bisphenol2_5	0.223	0.914	2.758	12.567
Bisphenol2_6	0.255	0.674	3.701	7.805
Bisphenol2_7	0.287	0.952	4.677	10.162
Bisphenol2_8	0.216	1.147	3.449	11.917
Bisphenol2_9	0.255	0.959	5.003	9.816
